# Supplementary material for: Effect of glucocorticoid blockade on inflammatory responses to acute sleep fragmentation in male mice
Source: PeerJ. 2024 Jun 28;12:e17539. doi: 10.7717/peerj.17539 (PMC11216221; doi:10.7717/peerj.17539)
Supplement: Supplemental Information 1 — Each data point represents the gene expression of the pro-inflammatory cytokine (IL-1beta) in cardiac tissue. The measurements were obtained from the groups divided into either ASF or control (non-sleep fragmentation; NSF) under metyrapone treatment. [file peerj-12-17539-s001.csv]

SF	Treatment	IL -1 beta
NSF	NaCl	0.429
NSF	NaCl	0.338
NSF	NaCl	0.462
NSF	NaCl	0.628
NSF	NaCl	0.578
NSF	NaCl	0.458
NSF	NaCl	0.83
NSF	NaCl	0.999
NSF	NaCl	0.443
NSF	NaCl	0.277
NSF	Metyrapone	0.536
NSF	Metyrapone	0.449
NSF	Metyrapone	0.241
NSF	Metyrapone	0.206
NSF	Metyrapone	0.557
NSF	Metyrapone	0.355
NSF	Metyrapone	0.381
NSF	Metyrapone	0.475
NSF	Metyrapone	0.432
NSF	Metyrapone	0.262
ASF	NaCl	0.396
ASF	NaCl	0.392
ASF	NaCl	0.339
ASF	NaCl	0.281
ASF	NaCl	0.431
ASF	NaCl	0.331
ASF	NaCl	0.529
ASF	NaCl	0.637
ASF	NaCl	0.168
ASF	NaCl	0.123
ASF	Metyrapone	0.356
ASF	Metyrapone	0.414
ASF	Metyrapone	0.425
ASF	Metyrapone	0.276
ASF	Metyrapone	0.221
ASF	Metyrapone	0.537
ASF	Metyrapone	0.467
ASF	Metyrapone	0.494
ASF	Metyrapone	0.602
ASF	Metyrapone	0.354
