# Supplementary material for: Effect of glucocorticoid blockade on inflammatory responses to acute sleep fragmentation in male mice
Source: PeerJ. 2024 Jun 28;12:e17539. doi: 10.7717/peerj.17539 (PMC11216221; doi:10.7717/peerj.17539)
Supplement: Supplemental Information 2 — Each data point represents the gene expression of the pro-inflammatory cytokine (IL-1beta) in adipose tissue. The measurements were obtained from the groups divided into either ASF or control (non-sleep fragmentation; NSF) under metyrapone treatment. [file peerj-12-17539-s002.csv]

SF.Treatment	IL -1 beta
NSF NaCl	0.083
NSF NaCl	0.317
NSF NaCl	0.425
NSF NaCl	0.81
NSF NaCl	0.464
NSF NaCl	0.603
NSF NaCl	0.999
NSF NaCl	0.092
NSF NaCl	0.59
NSF NaCl	0.01
NSF Metyrapone	0.352
NSF Metyrapone	0.927
NSF Metyrapone	0.825
NSF Metyrapone	1.027
NSF Metyrapone	1.063
NSF Metyrapone	0.8
NSF Metyrapone	0.026
NSF Metyrapone	0.483
NSF Metyrapone	0.3
NSF Metyrapone	0.434
ASF NaCl	0.209
ASF NaCl	0.121
ASF NaCl	0.12
ASF NaCl	0.184
ASF NaCl	0.414
ASF NaCl	0.578
ASF NaCl	0.103
ASF NaCl	0.429
ASF NaCl	0.101
ASF NaCl	0.061
ASF Metyrapone	0.012
ASF Metyrapone	0.044
ASF Metyrapone	0.061
ASF Metyrapone	0.293
ASF Metyrapone	0.094
ASF Metyrapone	0.064
ASF Metyrapone	0.129
ASF Metyrapone	0.153
ASF Metyrapone	0.009
ASF Metyrapone	0.136
