# Supplementary material for: Effect of glucocorticoid blockade on inflammatory responses to acute sleep fragmentation in male mice
Source: PeerJ. 2024 Jun 28;12:e17539. doi: 10.7717/peerj.17539 (PMC11216221; doi:10.7717/peerj.17539)
Supplement: Supplemental Information 3 — Each data point represents the gene expression of the pro-inflammatory cytokine (IL-1beta) in spleen. The measurements were obtained from the groups divided into either ASF or control (non-sleep fragmentation; NSF) under metyrapone treatment. [file peerj-12-17539-s003.csv]

SF.Treatment	IL -1 beta
NSF NaCl	0.083
NSF NaCl	0.121
NSF NaCl	0.054
NSF NaCl	0.061
NSF NaCl	0.332
NSF NaCl	0.014
NSF NaCl	1
NSF NaCl	0.164
NSF NaCl	0.332
NSF Metyrapone	0.131
NSF Metyrapone	0.025
NSF Metyrapone	0.014
NSF Metyrapone	0.014
NSF Metyrapone	0.035
NSF Metyrapone	0.021
NSF Metyrapone	0.054
NSF Metyrapone	0.096
NSF Metyrapone	0.1
NSF Metyrapone	0.039
ASF NaCl	0.024
ASF NaCl	0.027
ASF NaCl	0.089
ASF NaCl	0.047
ASF NaCl	0.084
ASF NaCl	1.665
ASF NaCl	0.581
ASF NaCl	0.032
ASF NaCl	0.005
ASF Metyrapone	0.021
ASF Metyrapone	0.022
ASF Metyrapone	0.049
ASF Metyrapone	0.011
ASF Metyrapone	0.421
ASF Metyrapone	0.009
ASF Metyrapone	0.015
ASF Metyrapone	0.019
ASF Metyrapone	0.018
ASF Metyrapone	0.024
