# Supplementary material for: Effect of glucocorticoid blockade on inflammatory responses to acute sleep fragmentation in male mice
Source: PeerJ. 2024 Jun 28;12:e17539. doi: 10.7717/peerj.17539 (PMC11216221; doi:10.7717/peerj.17539)
Supplement: Supplemental Information 4 — Each data point represents the gene expression of the pro-inflammatory cytokine (TNF-alpha) in cardiac tissue. The measurements were obtained from the groups divided into either ASF or control (non-sleep fragmentation; NSF) under mifepristone treatment. [file peerj-12-17539-s004.csv]

SF.Treatment	TNF alpha
NSF PEG	0.353
NSF PEG	0.425
NSF PEG	0.656
NSF PEG	1
NSF PEG	0.743
NSF PEG	0.676
NSF PEG	0.5
NSF PEG	0.086
NSF PEG	0.039
NSF PEG	0.439
NSF Mifepristone	0.559
NSF Mifepristone	0.465
NSF Mifepristone	0.658
NSF Mifepristone	0.528
NSF Mifepristone	0.28
NSF Mifepristone	0.575
NSF Mifepristone	0.357
NSF Mifepristone	0.476
NSF Mifepristone	0.453
NSF Mifepristone	0.392
ASF PEG	0.115
ASF PEG	0.188
ASF PEG	0.251
ASF PEG	0.259
ASF PEG	0.262
ASF PEG	0.161
ASF PEG	0.323
ASF PEG	0.362
ASF PEG	0.321
ASF PEG	0.228
ASF Mifepristone	0.241
ASF Mifepristone	0.009
ASF Mifepristone	0.266
ASF Mifepristone	0.319
ASF Mifepristone	0.189
ASF Mifepristone	0.436
ASF Mifepristone	0.187
ASF Mifepristone	0.28
ASF Mifepristone	0.261
ASF Mifepristone	0.006
