# Supplementary material for: Effect of glucocorticoid blockade on inflammatory responses to acute sleep fragmentation in male mice
Source: PeerJ. 2024 Jun 28;12:e17539. doi: 10.7717/peerj.17539 (PMC11216221; doi:10.7717/peerj.17539)
Supplement: Supplemental Information 5 — Each data point represents the gene expression of the pro-inflammatory cytokine (IL-1beta) in hippocampus. The measurements were obtained from the groups divided into either ASF or control (non-sleep fragmentation; NSF) under metyrapone treatment. [file peerj-12-17539-s005.csv]

SF	Treatment	IL -1 beta
NSF	NaCl	0.84
NSF	NaCl	0.803
NSF	NaCl	0.543
NSF	NaCl	0.999
NSF	NaCl	0.778
NSF	NaCl	0.736
NSF	NaCl	0.886
NSF	NaCl	0.252
NSF	NaCl	0.54
NSF	NaCl	0.419
NSF	Metyrapone	0.932
NSF	Metyrapone	0.431
NSF	Metyrapone	0.34
NSF	Metyrapone	0.882
NSF	Metyrapone	0.842
NSF	Metyrapone	1.012
NSF	Metyrapone	0.773
NSF	Metyrapone	1.591
NSF	Metyrapone	0.445
NSF	Metyrapone	1.552
ASF	NaCl	0.599
ASF	NaCl	1.183
ASF	NaCl	0.499
ASF	NaCl	0.235
ASF	NaCl	0.644
ASF	NaCl	0.902
ASF	NaCl	0.677
ASF	NaCl	0.517
ASF	NaCl	0.419
ASF	NaCl	0.292
ASF	Metyrapone	0.681
ASF	Metyrapone	0.739
ASF	Metyrapone	0.573
ASF	Metyrapone	1.211
ASF	Metyrapone	0.688
ASF	Metyrapone	1.063
ASF	Metyrapone	0.086
ASF	Metyrapone	1.063
ASF	Metyrapone	0.809
ASF	Metyrapone	0.677
