# Supplementary material for: Effect of glucocorticoid blockade on inflammatory responses to acute sleep fragmentation in male mice
Source: PeerJ. 2024 Jun 28;12:e17539. doi: 10.7717/peerj.17539 (PMC11216221; doi:10.7717/peerj.17539)
Supplement: Supplemental Information 6 — Each data point represents the gene expression of the pro-inflammatory cytokine (TNF- alpha) in cardiac tissue. The measurements were obtained from the groups divided into either ASF or control (non-sleep fragmentation; NSF) under metyrapone treatment. [file peerj-12-17539-s006.csv]

SF	Treatment	TNF
NSF	NaCl	0.014
NSF	NaCl	0.613
NSF	NaCl	0.151
NSF	NaCl	0.608
NSF	NaCl	1
NSF	NaCl	0.993
NSF	NaCl	0.511
NSF	NaCl	0.693
NSF	NaCl	0.511
NSF	NaCl	0.748
NSF	Metyrapone	1.279
NSF	Metyrapone	0.496
NSF	Metyrapone	0.721
NSF	Metyrapone	0.549
NSF	Metyrapone	0.0297
NSF	Metyrapone	0.88
NSF	Metyrapone	0.736
NSF	Metyrapone	0.883
NSF	Metyrapone	0.914
NSF	Metyrapone	0.886
ASF	NaCl	0.675
ASF	NaCl	0.935
ASF	NaCl	0.642
ASF	NaCl	0.635
ASF	NaCl	0.68
ASF	NaCl	0.114
ASF	NaCl	0.583
ASF	NaCl	0.563
ASF	NaCl	0.802
ASF	NaCl	1.167
ASF	Metyrapone	1.255
ASF	Metyrapone	0.631
ASF	Metyrapone	1.113
ASF	Metyrapone	1.111
ASF	Metyrapone	1.114
ASF	Metyrapone	1.741
ASF	Metyrapone	1.136
ASF	Metyrapone	1.4
ASF	Metyrapone	1.611
ASF	Metyrapone	1.183
