# Supplementary material for: Effect of glucocorticoid blockade on inflammatory responses to acute sleep fragmentation in male mice
Source: PeerJ. 2024 Jun 28;12:e17539. doi: 10.7717/peerj.17539 (PMC11216221; doi:10.7717/peerj.17539)
Supplement: Supplemental Information 7 — Each data point represents the gene expression of the pro-inflammatory cytokine (TNF-alpha) in hippocampus. The measurements were obtained from the groups divided into either ASF or control (non-sleep fragmentation; NSF) under mifepristone treatment. [file peerj-12-17539-s007.csv]

SF	Treatment	TNF alpha
NSF	PEG	0.195
NSF	PEG	0.992
NSF	PEG	0.643
NSF	PEG	0.882
NSF	PEG	0.545
NSF	PEG	0.596
NSF	PEG	0.705
NSF	PEG	0.909
NSF	PEG	0.636
NSF	PEG	1
NSF	Mifepristone	1.453
NSF	Mifepristone	0.941
NSF	Mifepristone	1.582
NSF	Mifepristone	0.774
NSF	Mifepristone	0.329
NSF	Mifepristone	1.064
NSF	Mifepristone	0.911
NSF	Mifepristone	1.075
NSF	Mifepristone	1.482
NSF	Mifepristone	0.549
ASF	PEG	1.639
ASF	PEG	2.3
ASF	PEG	0.75
ASF	PEG	1.336
ASF	PEG	0.764
ASF	PEG	0.728
ASF	PEG	1.398
ASF	PEG	1.081
ASF	PEG	0.985
ASF	PEG	1.097
ASF	Mifepristone	1.509
ASF	Mifepristone	1.099
ASF	Mifepristone	0.909
ASF	Mifepristone	0.723
ASF	Mifepristone	1.078
ASF	Mifepristone	0.363
ASF	Mifepristone	1.165
ASF	Mifepristone	0.64
ASF	Mifepristone	0.96
ASF	Mifepristone	0.958
