# Supplementary material for: Effect of glucocorticoid blockade on inflammatory responses to acute sleep fragmentation in male mice
Source: PeerJ. 2024 Jun 28;12:e17539. doi: 10.7717/peerj.17539 (PMC11216221; doi:10.7717/peerj.17539)
Supplement: Supplemental Information 8 — Each data point represents the gene expression of the pro-inflammatory cytokine (TNF-alpha) in pre-frontal cortex. The measurements were obtained from the groups divided into either ASF or control (non-sleep fragmentation; NSF) under mifepristone treatment. [file peerj-12-17539-s008.csv]

SF	Treatment	TNF alpha
NSF	PEG	0.832
NSF	PEG	0.795
NSF	PEG	0.949
NSF	PEG	1
NSF	PEG	0.723
NSF	PEG	0.799
NSF	PEG	0.921
NSF	PEG	0.521
NSF	PEG	0.562
NSF	PEG	0.578
NSF	Mifepristone	1.389
NSF	Mifepristone	0.833
NSF	Mifepristone	0.813
NSF	Mifepristone	0.692
NSF	Mifepristone	0.941
NSF	Mifepristone	1.107
NSF	Mifepristone	1.009
NSF	Mifepristone	1.045
NSF	Mifepristone	0.377
NSF	Mifepristone	0.655
ASF	PEG	0.616
ASF	PEG	1.196
ASF	PEG	0.554
ASF	PEG	0.641
ASF	PEG	0.583
ASF	PEG	0.683
ASF	PEG	1.199
ASF	PEG	0.617
ASF	PEG	0.404
ASF	PEG	1.05
ASF	Mifepristone	0.843
ASF	Mifepristone	0.976
ASF	Mifepristone	0.988
ASF	Mifepristone	1.056
ASF	Mifepristone	0.546
ASF	Mifepristone	0.836
ASF	Mifepristone	0.689
ASF	Mifepristone	0.692
ASF	Mifepristone	1.368
ASF	Mifepristone	1.093
