# Supplementary material for: Effect of glucocorticoid blockade on inflammatory responses to acute sleep fragmentation in male mice
Source: PeerJ. 2024 Jun 28;12:e17539. doi: 10.7717/peerj.17539 (PMC11216221; doi:10.7717/peerj.17539)
Supplement: Supplemental Information 9 — Each data point represents the gene expression of the pro-inflammatory cytokine (TNF-alpha) in adipose tissue. The measurements were obtained from the groups divided into either ASF or control (non-sleep fragmentation; NSF) under metyrapone treatment. [file peerj-12-17539-s009.csv]

SF	Treatment	TNF alpha
NSF	NaCl	0.739
NSF	NaCl	1
NSF	NaCl	0.758
NSF	NaCl	0.94
NSF	NaCl	0.956
NSF	NaCl	0.911
NSF	NaCl	0.701
NSF	NaCl	0.35
NSF	NaCl	0.905
NSF	NaCl	0.14
NSF	Metyrapone	1.558
NSF	Metyrapone	1.376
NSF	Metyrapone	2.857
NSF	Metyrapone	1.265
NSF	Metyrapone	1.302
NSF	Metyrapone	1.557
NSF	Metyrapone	0.276
NSF	Metyrapone	1.17
NSF	Metyrapone	0.765
NSF	Metyrapone	1.6
ASF	NaCl	0.813
ASF	NaCl	0.598
ASF	NaCl	0.444
ASF	NaCl	0.545
ASF	NaCl	1.045
ASF	NaCl	0.793
ASF	NaCl	0.375
ASF	NaCl	0.702
ASF	NaCl	0.286
ASF	NaCl	0.192
ASF	Metyrapone	0.097
ASF	Metyrapone	0.339
ASF	Metyrapone	0.508
ASF	Metyrapone	1.203
ASF	Metyrapone	0.506
ASF	Metyrapone	0.224
ASF	Metyrapone	0.54
ASF	Metyrapone	0.527
ASF	Metyrapone	0.142
ASF	Metyrapone	1.707
