# Supplementary material for: Effect of glucocorticoid blockade on inflammatory responses to acute sleep fragmentation in male mice
Source: PeerJ. 2024 Jun 28;12:e17539. doi: 10.7717/peerj.17539 (PMC11216221; doi:10.7717/peerj.17539)
Supplement: Supplemental Information 10 — Each data point represents the gene expression of the pro-inflammatory cytokine (TNF-alpha) in hypothalamus. The measurements were obtained from the groups divided into either ASF or control (non-sleep fragmentation; NSF) under metyrapone treatment. [file peerj-12-17539-s010.csv]

SF	Treatment	TNF alpha
NSF	NaCl	0.474
NSF	NaCl	0.881
NSF	NaCl	0.659
NSF	NaCl	1
NSF	NaCl	0.246
NSF	NaCl	0.639
NSF	NaCl	0.439
NSF	NaCl	0.629
NSF	NaCl	0.374
NSF	NaCl	0.494
NSF	Metyrapone	1.485
NSF	Metyrapone	0.662
NSF	Metyrapone	0.746
NSF	Metyrapone	1.633
NSF	Metyrapone	0.465
NSF	Metyrapone	0.792
NSF	Metyrapone	0.357
NSF	Metyrapone	0.527
NSF	Metyrapone	0.647
NSF	Metyrapone	0.601
ASF	NaCl	2.094
ASF	NaCl	1.494
ASF	NaCl	1.075
ASF	NaCl	1.392
ASF	NaCl	0.786
ASF	NaCl	0.369
ASF	NaCl	0.982
ASF	NaCl	1.547
ASF	NaCl	1.124
ASF	NaCl	1.048
ASF	Metyrapone	0.853
ASF	Metyrapone	1.467
ASF	Metyrapone	0.311
ASF	Metyrapone	0.508
ASF	Metyrapone	1.219
ASF	Metyrapone	0.548
ASF	Metyrapone	0.644
ASF	Metyrapone	0.674
ASF	Metyrapone	0.988
ASF	Metyrapone	1.868
