# Supplementary material for: Effect of glucocorticoid blockade on inflammatory responses to acute sleep fragmentation in male mice
Source: PeerJ. 2024 Jun 28;12:e17539. doi: 10.7717/peerj.17539 (PMC11216221; doi:10.7717/peerj.17539)
Supplement: Supplemental Information 11 — Each data point represents the gene expression of the pro-inflammatory cytokine (TNF-alpha) in pre-frontal cortex (PFC). The measurements were obtained from the groups divided into either ASF or control (non-sleep fragmentation; NSF) under metyrapone treatment. [file peerj-12-17539-s011.csv]

SF	Treatment	TNF alpha
NSF	NaCl	0.496
NSF	NaCl	0.802
NSF	NaCl	0.953
NSF	NaCl	0.699
NSF	NaCl	1
NSF	NaCl	0.804
NSF	NaCl	1.048
NSF	NaCl	0.863
NSF	NaCl	0.627
NSF	NaCl	0.902
NSF	Metyrapone	0.839
NSF	Metyrapone	0.616
NSF	Metyrapone	1.265
NSF	Metyrapone	1.263
NSF	Metyrapone	1.087
NSF	Metyrapone	0.719
NSF	Metyrapone	0.962
NSF	Metyrapone	1.078
NSF	Metyrapone	0.438
NSF	Metyrapone	0.668
ASF	NaCl	1.007
ASF	NaCl	1.275
ASF	NaCl	1.133
ASF	NaCl	1.277
ASF	NaCl	0.847
ASF	NaCl	0.736
ASF	NaCl	0.843
ASF	NaCl	0.198
ASF	NaCl	0.723
ASF	NaCl	1.293
ASF	Metyrapone	0.533
ASF	Metyrapone	1.099
ASF	Metyrapone	0.887
ASF	Metyrapone	0.796
ASF	Metyrapone	0.869
ASF	Metyrapone	1.191
ASF	Metyrapone	0.767
ASF	Metyrapone	0.843
ASF	Metyrapone	0.986
ASF	Metyrapone	1.043
