# Supplementary material for: Effect of glucocorticoid blockade on inflammatory responses to acute sleep fragmentation in male mice
Source: PeerJ. 2024 Jun 28;12:e17539. doi: 10.7717/peerj.17539 (PMC11216221; doi:10.7717/peerj.17539)
Supplement: Supplemental Information 12 — Each data point represents the gene expression of the pro-inflammatory cytokine (IL-1beta) in cardiac tissue. The measurements were obtained from the groups divided into either ASF or control (non-sleep fragmentation; NSF) under mifepristone treatment. [file peerj-12-17539-s012.csv]

SF	Treatment	IL
NSF	PEG	0.492
NSF	PEG	0.49
NSF	PEG	0.159
NSF	PEG	0.45
NSF	PEG	0.729
NSF	PEG	0.681
NSF	PEG	0.57
NSF	PEG	0.346
NSF	PEG	0.609
NSF	PEG	0.999
NSF	Mifepristone	0.383
NSF	Mifepristone	1.274
NSF	Mifepristone	0.885
NSF	Mifepristone	0.804
NSF	Mifepristone	0.876
NSF	Mifepristone	0.539
NSF	Mifepristone	0.648
NSF	Mifepristone	0.885
NSF	Mifepristone	1.007
NSF	Mifepristone	0.142
ASF	PEG	0.189
ASF	PEG	0.065
ASF	PEG	0.682
ASF	PEG	1.141
ASF	PEG	0.328
ASF	PEG	0.267
ASF	PEG	0.436
ASF	PEG	0.618
ASF	PEG	0.714
ASF	PEG	0.378
ASF	Mifepristone	0.703
ASF	Mifepristone	0.777
ASF	Mifepristone	0.719
ASF	Mifepristone	0.854
ASF	Mifepristone	0.407
ASF	Mifepristone	0.616
ASF	Mifepristone	0.552
ASF	Mifepristone	0.619
ASF	Mifepristone	0.647
ASF	Mifepristone	0.73
