# Supplementary material for: Effect of glucocorticoid blockade on inflammatory responses to acute sleep fragmentation in male mice
Source: PeerJ. 2024 Jun 28;12:e17539. doi: 10.7717/peerj.17539 (PMC11216221; doi:10.7717/peerj.17539)
Supplement: Supplemental Information 13 — Each data point represents the gene expression of the pro-inflammatory cytokine (IL-1 beta) in hippocampus. The measurements were obtained from the groups divided into either ASF or control (non-sleep fragmentation; NSF) under mifepristone treatment. [file peerj-12-17539-s013.csv]

SF	Treatment	IL -1 beta
NSF	PEG	0.831
NSF	PEG	0.853
NSF	PEG	0.467
NSF	PEG	0.232
NSF	PEG	0.588
NSF	PEG	0.775
NSF	PEG	0.615
NSF	PEG	0.849
NSF	PEG	0.286
NSF	PEG	1
NSF	Mifepristone	0.483
NSF	Mifepristone	0.486
NSF	Mifepristone	1.054
NSF	Mifepristone	0.469
NSF	Mifepristone	0.431
NSF	Mifepristone	0.608
NSF	Mifepristone	0.624
NSF	Mifepristone	0.535
NSF	Mifepristone	0.456
NSF	Mifepristone	0.161
ASF	PEG	0.402
ASF	PEG	0.601
ASF	PEG	0.445
ASF	PEG	0.609
ASF	PEG	0.119
ASF	PEG	0.248
ASF	PEG	0.203
ASF	PEG	0.391
ASF	PEG	0.454
ASF	PEG	0.428
ASF	Mifepristone	0.736
ASF	Mifepristone	0.609
ASF	Mifepristone	0.66
ASF	Mifepristone	0.363
ASF	Mifepristone	0.251
ASF	Mifepristone	0.773
ASF	Mifepristone	0.329
ASF	Mifepristone	0.538
ASF	Mifepristone	0.407
ASF	Mifepristone	0.608
