# Supplementary material for: Effect of glucocorticoid blockade on inflammatory responses to acute sleep fragmentation in male mice
Source: PeerJ. 2024 Jun 28;12:e17539. doi: 10.7717/peerj.17539 (PMC11216221; doi:10.7717/peerj.17539)
Supplement: Supplemental Information 14 — Each data point represents the gene expression of the pro-inflammatory cytokine (IL-1 beta) in hepatic tissue. The measurements were obtained from the groups divided into either ASF or control (non-sleep fragmentation; NSF) under metyrapone treatment. [file peerj-12-17539-s014.csv]

SF	Treatment	IL -1 beta
NSF	NaCl	0.493
NSF	NaCl	0.735
NSF	NaCl	0.293
NSF	NaCl	0.999
NSF	NaCl	0.593
NSF	NaCl	0.561
NSF	NaCl	0.376
NSF	NaCl	0.001
NSF	NaCl	0.346
NSF	NaCl	0.645
NSF	Metyrapone	1.121
NSF	Metyrapone	0.054
NSF	Metyrapone	0.511
NSF	Metyrapone	0.664
NSF	Metyrapone	0.257
NSF	Metyrapone	0.532
NSF	Metyrapone	0.464
NSF	Metyrapone	0.779
NSF	Metyrapone	0.095
NSF	Metyrapone	0.492
ASF	NaCl	0.916
ASF	NaCl	0.329
ASF	NaCl	0.682
ASF	NaCl	0.369
ASF	NaCl	0.508
ASF	NaCl	0.284
ASF	NaCl	0.028
ASF	NaCl	0.351
ASF	NaCl	0.832
ASF	NaCl	0.509
ASF	Metyrapone	0.41
ASF	Metyrapone	0.407
ASF	Metyrapone	0.43
ASF	Metyrapone	0.152
ASF	Metyrapone	0.266
ASF	Metyrapone	0.619
ASF	Metyrapone	0.888
ASF	Metyrapone	0.95
ASF	Metyrapone	0.302
ASF	Metyrapone	0.517
