# Supplementary material for: Effect of glucocorticoid blockade on inflammatory responses to acute sleep fragmentation in male mice
Source: PeerJ. 2024 Jun 28;12:e17539. doi: 10.7717/peerj.17539 (PMC11216221; doi:10.7717/peerj.17539)
Supplement: Supplemental Information 15 — Each data point represents the gene expression of the pro-inflammatory cytokine (IL-1 beta) in spleen. The measurements were obtained from the groups divided into either ASF or control (non-sleep fragmentation; NSF) under mifepristone treatment. [file peerj-12-17539-s015.csv]

SF.Treatment	IL -1 beta
NSF PEG	0.019
NSF PEG	0.006
NSF PEG	0.007
NSF PEG	0.012
NSF PEG	0.027
NSF PEG	0.06
NSF PEG	0.085
NSF PEG	0.015
NSF PEG	0.268
NSF PEG	0.999
NSF Mifepristone	0.241
NSF Mifepristone	0.125
NSF Mifepristone	0.054
NSF Mifepristone	0.106
NSF Mifepristone	1.119
NSF Mifepristone	0.473
NSF Mifepristone	1.989
NSF Mifepristone	0.264
NSF Mifepristone	0.087
NSF Mifepristone	0.012
ASF PEG	0.013
ASF PEG	0.255
ASF PEG	0.11
ASF PEG	0.455
ASF PEG	0.021
ASF PEG	0.025
ASF PEG	0.273
ASF PEG	0.036
ASF PEG	1.321
ASF PEG	0.234
ASF Mifepristone	0.85
ASF Mifepristone	0.069
ASF Mifepristone	0.48
ASF Mifepristone	1.033
ASF Mifepristone	0.161
ASF Mifepristone	0.083
ASF Mifepristone	0.74
ASF Mifepristone	0.553
ASF Mifepristone	0.854
ASF Mifepristone	0.598
