# Supplementary material for: Effect of glucocorticoid blockade on inflammatory responses to acute sleep fragmentation in male mice
Source: PeerJ. 2024 Jun 28;12:e17539. doi: 10.7717/peerj.17539 (PMC11216221; doi:10.7717/peerj.17539)
Supplement: Supplemental Information 16 — Each data point represents the gene expression of the pro-inflammatory cytokine (TNF-alpha) in adipose tissue. The measurements were obtained from the groups divided into either ASF or control (non-sleep fragmentation; NSF) under mifepristone treatment. [file peerj-12-17539-s016.csv]

SF.Treatment	TNF alpha
NSF.PEG	1
NSF.PEG	0.174
NSF.PEG	0.547
NSF.PEG	0.051
NSF.PEG	0.04
NSF.PEG	0.026
NSF.PEG	0.148
NSF.PEG	0.11
NSF.PEG	0.059
NSF.PEG	0.077
NSF.Mifepristone	0.02
NSF.Mifepristone	0.927
NSF.Mifepristone	0.109
NSF.Mifepristone	0.13
NSF.Mifepristone	0.092
NSF.Mifepristone	0.126
NSF.Mifepristone	0.024
NSF.Mifepristone	0.202
NSF.Mifepristone	0.393
NSF.Mifepristone	0.315
ASF.PEG	0.062
ASF.PEG	0.066
ASF.PEG	0.093
ASF.PEG	0.559
ASF.PEG	0.488
ASF.PEG	0.33
ASF.PEG	0.138
ASF.PEG	0.147
ASF.PEG	1.095
ASF.PEG	0.136
ASF.Mifepristone	1.343
ASF.Mifepristone	0.075
ASF.Mifepristone	0.104
ASF.Mifepristone	0.378
ASF.Mifepristone	0.698
ASF.Mifepristone	0.204
ASF.Mifepristone	0.435
ASF.Mifepristone	0.616
ASF.Mifepristone	0.168
ASF.Mifepristone	0.428
