# Supplementary material for: Effect of glucocorticoid blockade on inflammatory responses to acute sleep fragmentation in male mice
Source: PeerJ. 2024 Jun 28;12:e17539. doi: 10.7717/peerj.17539 (PMC11216221; doi:10.7717/peerj.17539)
Supplement: Supplemental Information 17 — Each data point represents the gene expression of the pro-inflammatory cytokine (TNF-alpha) in hepatic tissue. The measurements were obtained from the groups divided into either ASF or control (non-sleep fragmentation; NSF) under mifepristone treatment. [file peerj-12-17539-s017.csv]

SF.Treatment	TNF alpha
NSF PEG	0.459
NSF PEG	0.593
NSF PEG	1
NSF PEG	0.776
NSF PEG	0.674
NSF PEG	0.493
NSF PEG	0.53
NSF PEG	0.647
NSF PEG	0.883
NSF PEG	0.042
NSF Mifepristone	0.025
NSF Mifepristone	1.004
NSF Mifepristone	0.013
NSF Mifepristone	0.024
NSF Mifepristone	0.22
NSF Mifepristone	0.011
NSF Mifepristone	0.018
NSF Mifepristone	0.222
NSF Mifepristone	0.419
NSF Mifepristone	0.057
ASF PEG	0.236
ASF PEG	0.011
ASF PEG	0.934
ASF PEG	0.702
ASF PEG	0.189
ASF PEG	0.034
ASF PEG	0.029
ASF PEG	0.112
ASF PEG	0.128
ASF PEG	0.002
ASF Mifepristone	0.223
ASF Mifepristone	0.196
ASF Mifepristone	1.133
ASF Mifepristone	0.441
ASF Mifepristone	0.003
ASF Mifepristone	0.237
ASF Mifepristone	0.595
ASF Mifepristone	0.494
ASF Mifepristone	0.0414
ASF Mifepristone	0.1515
