# Supplementary material for: Effect of glucocorticoid blockade on inflammatory responses to acute sleep fragmentation in male mice
Source: PeerJ. 2024 Jun 28;12:e17539. doi: 10.7717/peerj.17539 (PMC11216221; doi:10.7717/peerj.17539)
Supplement: Supplemental Information 18 — Each data point represents the gene expression of the pro-inflammatory cytokine (TNF-alpha) in spleen. The measurements were obtained from the groups divided into either ASF or control (non-sleep fragmentation; NSF) under metyrapone treatment. [file peerj-12-17539-s018.csv]

SF.Treatment	TNF alpha
NSF NaCl	0.013
NSF NaCl	0.054
NSF NaCl	0.022
NSF NaCl	0.049
NSF NaCl	0.37
NSF NaCl	0.009
NSF NaCl	0.929
NSF NaCl	0.509
NSF NaCl	0.375
NSF NaCl	0.999
NSF Metyrapone	0.149
NSF Metyrapone	0.021
NSF Metyrapone	0.045
NSF Metyrapone	0.035
NSF Metyrapone	0.004
NSF Metyrapone	0.036
NSF Metyrapone	0.167
NSF Metyrapone	0.151
NSF Metyrapone	0.147
NSF Metyrapone	0.065
ASF NaCl	0.04
ASF NaCl	0.028
ASF NaCl	0.001
ASF NaCl	0.319
ASF NaCl	0.08
ASF NaCl	0.075
ASF NaCl	1.622
ASF NaCl	0.731
ASF NaCl	0.045
ASF NaCl	0.009
ASF Metyrapone	0.049
ASF Metyrapone	0.047
ASF Metyrapone	0.129
ASF Metyrapone	0.029
ASF Metyrapone	0.485
ASF Metyrapone	0.016
ASF Metyrapone	0.035
ASF Metyrapone	0.064
ASF Metyrapone	0.037
ASF Metyrapone	0.047
