# Supplementary material for: Effect of glucocorticoid blockade on inflammatory responses to acute sleep fragmentation in male mice
Source: PeerJ. 2024 Jun 28;12:e17539. doi: 10.7717/peerj.17539 (PMC11216221; doi:10.7717/peerj.17539)
Supplement: Supplemental Information 19 — Each data point represents the gene expression of the pro-inflammatory cytokine (TNF-alpha) in hepatic tissue. The measurements were obtained from the groups divided into either ASF or control (non-sleep fragmentation; NSF) under metyrapone treatment. [file peerj-12-17539-s019.csv]

SF	Treatment	TNF alpha
NSF	NaCl	0.405
NSF	NaCl	0.744
NSF	NaCl	0.237
NSF	NaCl	1
NSF	NaCl	0.605
NSF	NaCl	0.679
NSF	NaCl	0.412
NSF	NaCl	0.378
NSF	NaCl	0.481
NSF	NaCl	0.542
NSF	Metyrapone	1.154
NSF	Metyrapone	0.052
NSF	Metyrapone	0.766
NSF	Metyrapone	0.76
NSF	Metyrapone	0.524
NSF	Metyrapone	0.557
NSF	Metyrapone	0.438
NSF	Metyrapone	0.668
NSF	Metyrapone	0.191
NSF	Metyrapone	0.504
ASF	NaCl	0.898
ASF	NaCl	0.406
ASF	NaCl	0.784
ASF	NaCl	0.649
ASF	NaCl	0.475
ASF	NaCl	0.319
ASF	NaCl	0.138
ASF	NaCl	0.596
ASF	NaCl	1.057
ASF	NaCl	0.601
ASF	Metyrapone	0.588
ASF	Metyrapone	0.522
ASF	Metyrapone	0.659
ASF	Metyrapone	0.231
ASF	Metyrapone	0.307
ASF	Metyrapone	0.607
ASF	Metyrapone	0.673
ASF	Metyrapone	0.819
ASF	Metyrapone	0.544
ASF	Metyrapone	0.421
