# Supplementary material for: Effect of glucocorticoid blockade on inflammatory responses to acute sleep fragmentation in male mice
Source: PeerJ. 2024 Jun 28;12:e17539. doi: 10.7717/peerj.17539 (PMC11216221; doi:10.7717/peerj.17539)
Supplement: Supplemental Information 20 — Each data point represents the gene expression of the pro-inflammatory cytokine (TNF-alpha) in hypothalamus. The measurements were obtained from the groups divided into either ASF or control (non-sleep fragmentation; NSF) under mifepristone treatment. [file peerj-12-17539-s020.csv]

SF	Treatment	TNF alpha
NSF	PEG	0.109
NSF	PEG	0.504
NSF	PEG	0.193
NSF	PEG	0.562
NSF	PEG	0.587
NSF	PEG	0.856
NSF	PEG	0.395
NSF	PEG	1
NSF	PEG	0.094
NSF	PEG	0.253
NSF	Mifepristone	1.084
NSF	Mifepristone	0.783
NSF	Mifepristone	0.966
NSF	Mifepristone	0.283
NSF	Mifepristone	0.381
NSF	Mifepristone	0.723
NSF	Mifepristone	0.464
NSF	Mifepristone	0.781
NSF	Mifepristone	0.454
NSF	Mifepristone	0.263
ASF	PEG	0.32
ASF	PEG	0.951
ASF	PEG	0.415
ASF	PEG	0.234
ASF	PEG	0.447
ASF	PEG	0.086
ASF	PEG	0.289
ASF	PEG	0.465
ASF	PEG	0.7
ASF	PEG	0.296
ASF	Mifepristone	0.641
ASF	Mifepristone	0.619
ASF	Mifepristone	0.305
ASF	Mifepristone	0.39
ASF	Mifepristone	0.399
ASF	Mifepristone	0.534
ASF	Mifepristone	0.651
ASF	Mifepristone	0.726
ASF	Mifepristone	0.774
ASF	Mifepristone	0.449
