# Supplementary material for: Effect of glucocorticoid blockade on inflammatory responses to acute sleep fragmentation in male mice
Source: PeerJ. 2024 Jun 28;12:e17539. doi: 10.7717/peerj.17539 (PMC11216221; doi:10.7717/peerj.17539)
Supplement: Supplemental Information 21 — Each data point represents the gene expression of the pro-inflammatory cytokine (IL-1 beta) in hepatic tissue. The measurements were obtained from the groups divided into either ASF or control (non-sleep fragmentation; NSF) under mifepristone treatment. [file peerj-12-17539-s021.csv]

SF.Treatment	IL -1 beta
NSF PEG	0.167
NSF PEG	0.433
NSF PEG	0.67
NSF PEG	0.584
NSF PEG	1
NSF PEG	0.462
NSF PEG	0.507
NSF PEG	0.484
NSF PEG	0.021
NSF PEG	0.116
NSF Mifepristone	1.134
NSF Mifepristone	0.579
NSF Mifepristone	0.123
NSF Mifepristone	0.049
NSF Mifepristone	0.214
NSF Mifepristone	0.007
NSF Mifepristone	0.026
NSF Mifepristone	0.228
NSF Mifepristone	0.385
NSF Mifepristone	0.004
ASF PEG	0.089
ASF PEG	0.002
ASF PEG	0.034
ASF PEG	0.881
ASF PEG	0.009
ASF PEG	0.021
ASF PEG	0.499
ASF PEG	0.023
ASF PEG	0.227
ASF PEG	0.016
ASF Mifepristone	0.368
ASF Mifepristone	0.254
ASF Mifepristone	1.434
ASF Mifepristone	0.459
ASF Mifepristone	0.001
ASF Mifepristone	0.9
ASF Mifepristone	0.563
ASF Mifepristone	0.499
ASF Mifepristone	0.057
ASF Mifepristone	0.136
