# Supplementary material for: Effect of glucocorticoid blockade on inflammatory responses to acute sleep fragmentation in male mice
Source: PeerJ. 2024 Jun 28;12:e17539. doi: 10.7717/peerj.17539 (PMC11216221; doi:10.7717/peerj.17539)
Supplement: Supplemental Information 22 — Each data point represents the gene expression of the pro-inflammatory cytokine (IL-1 beta) in pre-frontal cortex (PFC). The measurements were obtained from the groups divided into either ASF or control (non-sleep fragmentation; NSF) under metyrapone treatment. [file peerj-12-17539-s022.csv]

SF	Treatment	IL -1 beta
NSF	NaCl	0.671
NSF	NaCl	0.817
NSF	NaCl	0.642
NSF	NaCl	0.565
NSF	NaCl	0.999
NSF	NaCl	0.941
NSF	NaCl	0.924
NSF	NaCl	0.747
NSF	NaCl	0.343
NSF	NaCl	0.43
NSF	Metyrapone	0.638
NSF	Metyrapone	1.126
NSF	Metyrapone	0.983
NSF	Metyrapone	0.753
NSF	Metyrapone	0.554
NSF	Metyrapone	0.764
NSF	Metyrapone	0.879
NSF	Metyrapone	0.429
NSF	Metyrapone	0.455
NSF	Metyrapone	0.745
ASF	NaCl	1.621
ASF	NaCl	1.095
ASF	NaCl	0.75
ASF	NaCl	0.564
ASF	NaCl	0.853
ASF	NaCl	0.603
ASF	NaCl	0.544
ASF	NaCl	0.997
ASF	NaCl	0.416
ASF	NaCl	0.401
ASF	Metyrapone	0.654
ASF	Metyrapone	0.807
ASF	Metyrapone	0.683
ASF	Metyrapone	0.565
ASF	Metyrapone	0.736
ASF	Metyrapone	0.781
ASF	Metyrapone	0.833
ASF	Metyrapone	0.703
ASF	Metyrapone	0.863
ASF	Metyrapone	0.536
