# Supplementary material for: Effect of glucocorticoid blockade on inflammatory responses to acute sleep fragmentation in male mice
Source: PeerJ. 2024 Jun 28;12:e17539. doi: 10.7717/peerj.17539 (PMC11216221; doi:10.7717/peerj.17539)
Supplement: Supplemental Information 23 — Each data point represents the gene expression of the pro-inflammatory cytokine (IL-1 beta) in hypothalamus. The measurements were obtained from the groups divided into either ASF or control (non-sleep fragmentation; NSF) under mifepristone treatment. [file peerj-12-17539-s023.csv]

SF	Treatment	IL-1 beta
NSF	PEG	0.312
NSF	PEG	0.336
NSF	PEG	0.379
NSF	PEG	0.331
NSF	PEG	0.471
NSF	PEG	0.419
NSF	PEG	0.256
NSF	PEG	0.409
NSF	PEG	0.622
NSF	PEG	1
NSF	Mifepristone	1.319
NSF	Mifepristone	0.938
NSF	Mifepristone	1.054
NSF	Mifepristone	1.373
NSF	Mifepristone	0.835
NSF	Mifepristone	1.269
NSF	Mifepristone	1.267
NSF	Mifepristone	1.037
NSF	Mifepristone	0.595
NSF	Mifepristone	0.174
ASF	PEG	0.851
ASF	PEG	1.261
ASF	PEG	1.458
ASF	PEG	1.329
ASF	PEG	0.503
ASF	PEG	0.148
ASF	PEG	0.893
ASF	PEG	0.787
ASF	PEG	0.991
ASF	PEG	0.609
ASF	Mifepristone	1.16
ASF	Mifepristone	1.052
ASF	Mifepristone	0.865
ASF	Mifepristone	1.012
ASF	Mifepristone	1.01
ASF	Mifepristone	0.95
ASF	Mifepristone	1.011
ASF	Mifepristone	1.154
ASF	Mifepristone	0.764
ASF	Mifepristone	2.165
