# Supplementary material for: Effect of glucocorticoid blockade on inflammatory responses to acute sleep fragmentation in male mice
Source: PeerJ. 2024 Jun 28;12:e17539. doi: 10.7717/peerj.17539 (PMC11216221; doi:10.7717/peerj.17539)
Supplement: Supplemental Information 24 — Each data point represents the gene expression of the pro-inflammatory cytokine (IL-1 beta) in hypothalamus. The measurements were obtained from the groups divided into either ASF or control (non-sleep fragmentation; NSF) under metyrapone treatment. [file peerj-12-17539-s024.csv]

SF.Treatment	IL -1 beta
NSF NaCl	0.966
NSF NaCl	0.798
NSF NaCl	0.39
NSF NaCl	0.79
NSF NaCl	0.417
NSF NaCl	0.409
NSF NaCl	1
NSF NaCl	0.951
NSF NaCl	0.256
NSF NaCl	0.341
NSF Metyrapone	1.147
NSF Metyrapone	0.417
NSF Metyrapone	0.281
NSF Metyrapone	0.308
NSF Metyrapone	0.552
NSF Metyrapone	0.475
NSF Metyrapone	0.388
NSF Metyrapone	0.39
NSF Metyrapone	0.561
NSF Metyrapone	0.56
ASF NaCl	0.509
ASF NaCl	0.648
ASF NaCl	0.626
ASF NaCl	1.083
ASF NaCl	0.449
ASF NaCl	0.337
ASF NaCl	1.006
ASF NaCl	1.924
ASF NaCl	0.434
ASF NaCl	0.411
ASF Metyrapone	0.49
ASF Metyrapone	0.484
ASF Metyrapone	0.446
ASF Metyrapone	0.527
ASF Metyrapone	0.438
ASF Metyrapone	0.435
ASF Metyrapone	0.666
ASF Metyrapone	0.382
ASF Metyrapone	0.707
ASF Metyrapone	0.598
