# Supplementary material for: Effect of glucocorticoid blockade on inflammatory responses to acute sleep fragmentation in male mice
Source: PeerJ. 2024 Jun 28;12:e17539. doi: 10.7717/peerj.17539 (PMC11216221; doi:10.7717/peerj.17539)
Supplement: Supplemental Information 25 — Each data point represents the gene expression of the pro-inflammatory cytokine (TNF-alpha) in hippocampus. The measurements were obtained from the groups divided into either ASF or control (non-sleep fragmentation; NSF) under metyrapone treatment. [file peerj-12-17539-s025.csv]

SF	Treatment	TNF alpha
NSF	NaCl	0.435
NSF	NaCl	0.398
NSF	NaCl	0.285
NSF	NaCl	0.6
NSF	NaCl	0.365
NSF	NaCl	1
NSF	NaCl	0.461
NSF	NaCl	0.564
NSF	NaCl	0.298
NSF	NaCl	0.308
NSF	Metyrapone	0.475
NSF	Metyrapone	0.331
NSF	Metyrapone	0.379
NSF	Metyrapone	0.685
NSF	Metyrapone	0.301
NSF	Metyrapone	0.419
NSF	Metyrapone	0.263
NSF	Metyrapone	0.433
NSF	Metyrapone	0.371
NSF	Metyrapone	0.718
ASF	NaCl	0.394
ASF	NaCl	0.799
ASF	NaCl	0.384
ASF	NaCl	0.141
ASF	NaCl	0.466
ASF	NaCl	0.619
ASF	NaCl	0.035
ASF	NaCl	0.047
ASF	NaCl	0.808
ASF	NaCl	0.48
ASF	Metyrapone	0.434
ASF	Metyrapone	0.506
ASF	Metyrapone	0.414
ASF	Metyrapone	0.614
ASF	Metyrapone	0.564
ASF	Metyrapone	0.452
ASF	Metyrapone	0.044
ASF	Metyrapone	0.728
ASF	Metyrapone	0.474
ASF	Metyrapone	0.4175
