# Supplementary material for: Effect of glucocorticoid blockade on inflammatory responses to acute sleep fragmentation in male mice
Source: PeerJ. 2024 Jun 28;12:e17539. doi: 10.7717/peerj.17539 (PMC11216221; doi:10.7717/peerj.17539)
Supplement: Supplemental Information 26 — Each data point represents the gene expression of the pro-inflammatory cytokine TNF-alpha in spleen. The measurements were obtained from the groups divided into either ASF or control (non-sleep fragmentation; NSF) under mifepristone treatment. [file peerj-12-17539-s026.csv]

SF.Treatment	TNF alpha
NSF PEG	0.027
NSF PEG	0.005
NSF PEG	0.011
NSF PEG	0.012
NSF PEG	0.024
NSF PEG	0.042
NSF PEG	0.049
NSF PEG	0.008
NSF PEG	0.082
NSF PEG	0.143
NSF Mifepristone	0.193
NSF Mifepristone	0.053
NSF Mifepristone	0.029
NSF Mifepristone	0.049
NSF Mifepristone	0.938
NSF Mifepristone	0.458
NSF Mifepristone	1.619
NSF Mifepristone	0.205
NSF Mifepristone	0.224
NSF Mifepristone	0.039
ASF PEG	0.029
ASF PEG	0.135
ASF PEG	0.062
ASF PEG	0.135
ASF PEG	0.032
ASF PEG	0.034
ASF PEG	0.286
ASF PEG	0.041
ASF PEG	0.999
ASF PEG	0.128
ASF Mifepristone	0.576
ASF Mifepristone	0.036
ASF Mifepristone	0.255
ASF Mifepristone	0.419
ASF Mifepristone	0.085
ASF Mifepristone	0.064
ASF Mifepristone	0.623
ASF Mifepristone	0.315
ASF Mifepristone	0.956
ASF Mifepristone	0.271
