# Supplementary material for: Effect of glucocorticoid blockade on inflammatory responses to acute sleep fragmentation in male mice
Source: PeerJ. 2024 Jun 28;12:e17539. doi: 10.7717/peerj.17539 (PMC11216221; doi:10.7717/peerj.17539)
Supplement: Supplemental Information 27 — Each data point represents the gene expression of the pro-inflammatory cytokine (IL-1 beta) in pre-frontal cortex (PFC). The measurements were obtained from the groups divided into either ASF or control (non-sleep fragmentation; NSF) under mifepristone treatment. [file peerj-12-17539-s027.csv]

SF	Treatment	IL -1 beta
NSF	PEG	0.88
NSF	PEG	0.666
NSF	PEG	0.777
NSF	PEG	0.643
NSF	PEG	0.837
NSF	PEG	0.695
NSF	PEG	0.999
NSF	PEG	0.345
NSF	PEG	0.482
NSF	PEG	0.388
NSF	Mifepristone	1.218
NSF	Mifepristone	1.164
NSF	Mifepristone	0.998
NSF	Mifepristone	1.021
NSF	Mifepristone	1.0421
NSF	Mifepristone	0.694
NSF	Mifepristone	0.932
NSF	Mifepristone	0.741
NSF	Mifepristone	0.183
NSF	Mifepristone	0.399
ASF	PEG	0.466
ASF	PEG	0.956
ASF	PEG	0.756
ASF	PEG	0.847
ASF	PEG	0.502
ASF	PEG	0.398
ASF	PEG	0.637
ASF	PEG	0.383
ASF	PEG	0.394
ASF	PEG	1.142
ASF	Mifepristone	1.738
ASF	Mifepristone	1.43
ASF	Mifepristone	1.131
ASF	Mifepristone	1.304
ASF	Mifepristone	0.25
ASF	Mifepristone	0.572
ASF	Mifepristone	0.624
ASF	Mifepristone	0.947
ASF	Mifepristone	1.169
ASF	Mifepristone	1.492
