# Supplementary material for: Effect of glucocorticoid blockade on inflammatory responses to acute sleep fragmentation in male mice
Source: PeerJ. 2024 Jun 28;12:e17539. doi: 10.7717/peerj.17539 (PMC11216221; doi:10.7717/peerj.17539)
Supplement: Supplemental Information 28 — Each data point represents the gene expression of the pro-inflammatory cytokine (IL-1 beta) in adipose tissue. The measurements were obtained from the groups divided into either ASF or control (non-sleep fragmentation; NSF) under mifepristone treatment. [file peerj-12-17539-s028.csv]

SF.Treatment	IL -1 beta
NSF PEG	0.752
NSF PEG	0.067
NSF PEG	1
NSF PEG	0.024
NSF PEG	0.021
NSF PEG	0.012
NSF PEG	0.063
NSF PEG	0.002
NSF PEG	0.037
NSF PEG	0.114
NSF Mifepristone	0.01
NSF Mifepristone	1.049
NSF Mifepristone	0.066
NSF Mifepristone	0.079
NSF Mifepristone	0.195
NSF Mifepristone	0.037
NSF Mifepristone	0.005
NSF Mifepristone	0.111
NSF Mifepristone	0.141
NSF Mifepristone	0.43
ASF PEG	0.025
ASF PEG	0.039
ASF PEG	0.082
ASF PEG	1.485
ASF PEG	2.123
ASF PEG	0.225
ASF PEG	0.244
ASF PEG	0.116
ASF PEG	1.099
ASF PEG	0.117
ASF Mifepristone	3.048
ASF Mifepristone	0.055
ASF Mifepristone	0.117
ASF Mifepristone	0.237
ASF Mifepristone	1.997
ASF Mifepristone	0.12
ASF Mifepristone	0.401
ASF Mifepristone	0.794
ASF Mifepristone	0.092
ASF Mifepristone	0.461
